# Supplementary material for: Monitoring Fruit Growth and Development in Apricot (Prunus armeniaca L.) through Gene Expression Analysis
Source: Int J Mol Sci. 2024 Aug 21;25(16):9081. doi: 10.3390/ijms25169081 (PMC11354700; doi:10.3390/ijms25169081)
Supplement: Supplementary file 1 [file ijms-25-09081-s001.zip]

Archive with 1 entries (1 files):
- ijms-3104445-supplementary.pdf
